# Supplementary material for: Prevalence and pattern of adverse events following COVID-19 vaccination among adult population in Sokoto metropolis, northwest, Nigeria
Source: PLoS One. 2025 Mar 12;20(3):e0277585. doi: 10.1371/journal.pone.0277585 (PMC11903040; doi:10.1371/journal.pone.0277585)
Supplement: S1 File — (XLSX) [file pone.0277585.s001.xlsx]

## Sheet: Covid-19 AEFI project
Questionnaire_number	Q1_Age	Q2_Sex	Q3_Religion	Q4_Tribe	Q5_Marital_status	Q6_Occupation	SECTION_B_prevalenc_ern_of_Covid_19_AEFI	Q7_Did_you_experienced_any_re	Q8_If_Yes_to_Q7_wh_did_you_experienced	Q8_If_Yes_to_Q7_wh_did_you_experienced/1	Q8_If_Yes_to_Q7_wh_did_you_experienced/2	Q8_If_Yes_to_Q7_wh_did_you_experienced/3	Q8_If_Yes_to_Q7_wh_did_you_experienced/4	Q8_If_Yes_to_Q7_wh_did_you_experienced/5	Q8_If_Yes_to_Q7_wh_did_you_experienced/6	Q8_If_Yes_to_Q7_wh_did_you_experienced/7	Q8_If_Yes_to_Q7_wh_did_you_experienced/8	Q9_When_did_you_experienced_the_AEFI	Q10_For_how_long_ha_rienced_the_reaction	Q11_How_severe_was_the_reaction	Q12_If_severe_wher_as_a_result_of_AEFI	Q13_What_do_you_do_following_the_AEFI	Q13_What_do_you_do_following_the_AEFI/1	Q13_What_do_you_do_following_the_AEFI/2	Q13_What_do_you_do_following_the_AEFI/3	Q14_If_you_have_exp_ion_team_of_the_AEFI	SECTION_C_Factors_a_Covid_19_vaccination	Q15_Do_you_have_any_underline	Q16_If_YES_to_Q15_more_than_one_option	Q16_If_YES_to_Q15_more_than_one_option/1	Q16_If_YES_to_Q15_more_than_one_option/2	Q16_If_YES_to_Q15_more_than_one_option/3	Q16_If_YES_to_Q15_more_than_one_option/4	Q16_If_YES_to_Q15_more_than_one_option/5	Q16_If_YES_to_Q15_more_than_one_option/6	Q16_If_YES_to_Q15_more_than_one_option/7	Q17_If_NO_to_Q15_w_reaction_experienced	Q18_Did_you_experie_vaccine_in_the_past	Q19_Did_you_experie_reaction_in_the_past	Q20_Are_you_allergi_than_drug_or_vaccine	Q21_Do_you_have_any_ollowing_vaccination	Q22_Do_you_have_any_tory_of_drug_allergy	Q23_Do_you_smoke_cigarette	Q24_Do_you_consume_alcohol
1	30	male	Christianity	Hausa/Fulani	married	Businessman/Business woman		Yes	3	No	No	Yes	No	No	No	No	No	Immediately	Few hours	Mild	No	Nothing	No	No	Yes	1		No										No	No	No	No	No	No	No
3	53	female	Christianity	Hausa/Fulani	married	Businessman/Business woman		Yes	2	No	Yes	No	No	No	No	No	No	Immediately	Few hours	Mild	No	Took some drugs	No	Yes	No	2		Yes	1	Yes	No	No	No	No	No	No	5	No	No	No	No	No	No	No
4	45	male	Christianity	Hausa/Fulani	married	Businessman/Business woman		Yes		Yes	Yes	Yes	Yes	No	No	No	No	Within 2-3 days	Few hours	Severe	Yes	Sought med attention	Yes	No	No	1		Yes		Yes	No	Yes	No	No	No	No	4	Yes	Yes	Yes	Yes	Yes	Yes	No
5	28	female	Christianity	Hausa/Fulani	married	Businessman/Business woman		Yes		Yes	Yes	No	No	No	No	No	No	Within 2-3 days	2 days	Severe	No	Took some drugs	No	Yes	No	2		No										No	No	No	No	No	No	No
6	32	male	Christianity	Hausa/Fulani	married	Self employed		Yes	3	No	No	Yes	No	No	No	No	No	Within 2-3 days	2 days	Mild	No	Nothing	No	No	Yes	1		No										No	No	No	No	No	No	No
7	24	male	Christianity	Hausa/Fulani	Single	Farmer		No																				No										No	No	No	No	No	No	No
8	62	male	Christianity	Hausa/Fulani	married	Self employed		No																				No										No	Yes	No	No	No	No	No
9	27	female	Christianity	Hausa/Fulani	Single	Businessman/Business woman		Yes		Yes	Yes	Yes	No	No	No	No	No	Within 2-3 days	2 days	Mild		Took some drugs	No	Yes	No	2		Yes	7	No	No	No	No	No	No	Yes	5	No	Yes	No	No	No	No	No
10	23	male	Christianity	Hausa/Fulani	Single	Student		Yes		Yes	No	Yes	No	Yes	Yes	No	No	Within 2-3 days	Few hours	Moderate	No	Took some drugs	No	Yes	No	2		No										No	No	No	No	No	No	No
11	25	female	Christianity	Hausa/Fulani	married	Businessman/Business woman		Yes		Yes	Yes	Yes	No	No	No	No	No	Within 2-3 days	2 days	Mild		Nothing	No	No	Yes	2		No										No	No	No	No	No	No	No
12	46	female	Christianity	Hausa/Fulani	married	Businessman/Business woman		Yes		Yes	No	Yes	No	No	Yes	No	No	Immediately	Few hours	Mild	No	Took some drugs	No	Yes	No	2		No										No	No	No	No	No	No	No
13	54	male	Christianity	Hausa/Fulani	married	Self employed		Yes		Yes	No	Yes	Yes	No	Yes	No	No	Within 2-3 days	Few hours	Moderate	No	Took some drugs	No	Yes	No	1		Yes		Yes	Yes	No	No	No	No	No	1	Yes	Yes	Yes	Yes	Yes	Yes	No
14	45	female	Christianity	Hausa/Fulani	married	Self employed		Yes		Yes	Yes	Yes	No	No	Yes	No	No	Within 2-3 days	2 days	Severe	No	Sought med attention	Yes	No	No	1		Yes		Yes	No	Yes	No	No	No	No	1	Yes	Yes	No	No	No	No	No
15	47	female	Christianity	Hausa/Fulani	married	Businessman/Business woman		Yes		Yes	Yes	Yes	No	No	No	No	No	Immediately	Few hours	Severe	No	Took some drugs	No	Yes	No	1		No										No	No	No	No	No	No	No
16	65	female	Christianity	Hausa/Fulani	married	Businessman/Business woman		Yes	2	No	Yes	No	No	No	No	No	No	After 1 month	Few minutes	Mild		Nothing	No	No	Yes	2		No										No	No	No	No	No	No	No
17	46	male	Christianity	Hausa/Fulani	married	Self employed		Yes		Yes	Yes	Yes	No	No	No	No	No	Immediately	Few hours	Mild		Took some drugs	No	Yes	No	2		No										No	No	No	No	No	No	No
18	35	male	Christianity	Hausa/Fulani	married	Businessman/Business woman		Yes		Yes	Yes	Yes	No	No	No	No	No	Immediately	Few minutes	Severe	Yes	Sought med attention	Yes	No	No	1		No										No	No	No	No	No	No	No
19	45	male	Christianity	Hausa/Fulani	married	Health worker		Yes		Yes	Yes	No	No	No	Yes	No	No	Immediately	Few hours	Mild		Took some drugs	No	Yes	No	2		Yes	3	No	No	Yes	No	No	No	No	4	No	No	No	No	No	No	No
20	35	male	Christianity	Hausa/Fulani	married	Businessman/Business woman		No																				No										No	No	No	No	No	No	No
21	23	female	Christianity	Hausa/Fulani	Single	Student		Yes		Yes	Yes	Yes	No	No	No	No	No	Immediately	Few minutes	Mild		Nothing	No	No	Yes	2		No										No	No	No	No	No	No	No
22	35	male	Christianity	Hausa/Fulani	married	Self employed		Yes		No	No	Yes	Yes	No	Yes	No	No	After 1 week	2 days	Moderate		Took some drugs	No	Yes	No	2		Yes	3	No	No	Yes	No	No	No	No	4	Yes	Yes	Yes	Yes	Yes	No	No
23	27	male	Christianity	Hausa/Fulani	Single	Student		No																				No										No	No	No	No	No	No	No
24	27	male	Christianity	Hausa/Fulani	Single	Student		Yes		Yes	Yes	Yes	No	No	No	No	No	Within 2-3 days	Few hours	Moderate		Took some drugs	No	Yes	No	1		No										No	Yes	Yes	Yes	Yes	No	No
25	26	female	Christianity	Hausa/Fulani	married	Health worker		Yes		Yes	Yes	Yes	Yes	Yes	No	No	No	Within 2-3 days	Few hours	Moderate		Took some drugs	No	Yes	No	1		Yes	3	No	No	Yes	No	No	No	No	4	Yes	Yes	Yes	Yes	Yes	No	No
26	22	female	Christianity	Hausa/Fulani	Single	Student		Yes		Yes	Yes	Yes	No	No	No	No	No	Immediately	Few minutes	Mild		Nothing	No	No	Yes	2		Yes	3	No	No	Yes	No	No	No	No	4	Yes	Yes	Yes	Yes	Yes	No	No
27	34	male	Christianity	Hausa/Fulani	married	Health worker		Yes		Yes	Yes	Yes	Yes	No	No	No	No	After 1 week	1 day	Severe	No	Sought med attention	Yes	No	No	1		No										No	No	No	No	No	No	No
28	27	male	Christianity	Hausa/Fulani	married	Businessman/Business woman		Yes		Yes	Yes	No	No	No	No	No	No	Within 2-3 days	Few hours	Moderate		Took some drugs	No	Yes	No	1		No										No	No	No	No	No	No	No
29	60	female	Christianity	Hausa/Fulani	married	Businessman/Business woman		Yes		Yes	Yes	Yes	Yes	No	No	No	No	Within 2-3 days	Few hours	Severe	Yes	Sought med attention	Yes	No	No	1		Yes		Yes	Yes	No	No	No	No	No	1	Yes	Yes	Yes	Yes	Yes	No	No
30	33	female	Christianity	Hausa/Fulani	married	Businessman/Business woman		Yes		Yes	Yes	No	Yes	No	No	No	No	Immediately	Few hours	Mild		Took some drugs	No	Yes	No	2		No										No	No	No	No	No	No	No
31	41	male	Christianity	Hausa/Fulani	married	Businessman/Business woman		Yes	3	No	No	Yes	No	No	No	No	No	Immediately	Few hours	Mild		Took some drugs	No	Yes	No	2		Yes	7	No	No	No	No	No	No	Yes	5	No	No	No	No	No	Yes	No
32	32	male	Christianity	Hausa/Fulani	married	Self employed		Yes		Yes	Yes	Yes	No	No	No	No	No	Immediately	Few hours	Moderate		Took some drugs	No	Yes	No	2		No										No	No	No	No	No	No	No
33	45	female	Christianity	Hausa/Fulani	married	Businessman/Business woman		Yes		No	Yes	Yes	No	No	No	No	No	Within 2-3 days	1 day	Mild		Nothing	No	No	Yes	2		No										No	No	No	No	No	No	No
34	35	male	Christianity	Hausa/Fulani	married	Businessman/Business woman		Yes		Yes	Yes	Yes	Yes	No	No	No	No	Immediately	1 day	Mild		Took some drugs	No	Yes	No	1		No										No	No	No	No	No	No	No
35	50	male	Christianity	Hausa/Fulani	married	Self employed		Yes		Yes	No	Yes	No	No	No	No	No	Within 2-3 days	1 day	Mild		Took some drugs	No	Yes	No	2		Yes	7	No	No	No	No	No	No	Yes	5	No	No	No	No	No	No	No
36	60	male	Christianity	Hausa/Fulani	married	Self employed		Yes		Yes	Yes	Yes	No	No	No	No	No	Within 2-3 days	Few hours	Moderate		Took some drugs	No	Yes	No	2		Yes	1	Yes	No	No	No	No	No	No	5	No	Yes	No	No	No	No	No
37	34	male	Christianity	Hausa/Fulani	married	Businessman/Business woman		Yes		Yes	No	Yes	No	No	No	No	No	Immediately	Few hours	Mild		Nothing	No	No	Yes	2		Yes	3	No	No	Yes	No	No	No	No	5	No	Yes	Yes	Yes	Yes	No	No
38	32	female	Christianity	Hausa/Fulani	Divorced	Businessman/Business woman		No																				Yes	7	No	No	No	No	No	No	Yes	5	No	No	No	No	No	No	No
39	40	male	Christianity	Hausa/Fulani	married	Self employed		Yes	3	No	No	Yes	No	No	No	No	No	Immediately	1 day	Mild		Nothing	No	No	Yes	2		No										No	No	No	No	No	No	No
40	24	female	Christianity	Hausa/Fulani	married	Student		No																				No										No	No	No	No	No	No	No
41	65	male	Christianity	Hausa/Fulani	married	Self employed		Yes		Yes	Yes	Yes	Yes	No	No	No	No	Within 2-3 days	Few hours	Severe	No	Took some drugs	No	Yes	No	2		Yes	1	Yes	No	No	No	No	No	No	1	No	No	No	No	No	No	No
42	54	female	Christianity	Hausa/Fulani	married	Businessman/Business woman		Yes		No	No	Yes	Yes	No	No	No	No	After 1 month	1 day	Mild		Took some drugs	No	Yes	No	2		Yes	2	No	Yes	No	No	No	No	No	2	No	No	No	No	No	No	No
43	43	male	Christianity	Hausa/Fulani	married	Businessman/Business woman		No																				No										No	No	No	No	No	No	No
44	35	male	Christianity	Hausa/Fulani	married	Businessman/Business woman		Yes		Yes	Yes	Yes	No	No	No	No	No	Within 2-3 days	Few minutes	Moderate		Took some drugs	No	Yes	No	2		No										No	No	No	No	No	No	No
45	29	female	Christianity	Hausa/Fulani	married	Health worker		No													No							No										No	No	No	No	No	No	No
46	24	male	Christianity	Hausa/Fulani	married	Businessman/Business woman		Yes		Yes	Yes	No	Yes	No	Yes	No	No	After 1 month	2 days	Severe	Yes	Sought med attention	Yes	No	No	1		No										Yes	Yes	No	Yes	Yes	No	No
47	25	female	Christianity	Hausa/Fulani	Divorced	Businessman/Business woman		Yes		Yes	Yes	Yes	No	No	No	No	No	After 1 week	1 day	Moderate		Took some drugs	No	Yes	No	2		No										No	No	No	No	No	No	No
48	24	male	Christianity	Hausa/Fulani	married	Health worker		Yes		No	No	Yes	Yes	Yes	No	No	No	Immediately	Few hours	Mild		Took some drugs	No	Yes	No	2		No										No	No	No	No	No		No
49	27	female	Christianity	Hausa/Fulani	married	Farmer		Yes		No	No	No	Yes	Yes	Yes	No	No	Within 2-3 days	2 days	Moderate		Took some drugs	No	Yes	No	2		No										Yes	Yes	Yes	Yes	Yes	No	No
50	28	female	Christianity	Hausa/Fulani	married	Businessman/Business woman		Yes		No	Yes	Yes	Yes	No	No	No	No	Immediately	Few hours	Severe	No	Took some drugs	No	Yes	No	2		Yes	3	No	No	Yes	No	No	No	No	4	No	Yes	Yes	Yes	Yes	No	No
51	28	female	Christianity	Hausa/Fulani	Single	Student		Yes		Yes	No	Yes	No	No	No	No	No	Within 2-3 days	1 day	Mild		Took some drugs	No	Yes	No	2		No										No	No	No	No	No	No	No
52	27	male	Christianity	Hausa/Fulani	Single	Businessman/Business woman		No																				No										No	No	No	No	No	No	No
53	33	female	Christianity	Hausa/Fulani	married	Businessman/Business woman		Yes		No	No	Yes	Yes	No	No	No	No	Immediately	Few hours	Mild		Nothing	No	No	Yes	2		No										No	No	No	No	No	No	No
54	31	male	Christianity	Hausa/Fulani	married	Self employed		Yes		Yes	Yes	Yes	No	No	No	No	No	Within 2-3 days	2 days	Mild		Took some drugs	No	Yes	No	2		No										No	No	No	No	No	No	No
55	34	male	Christianity	Hausa/Fulani	married	Businessman/Business woman		Yes		Yes	No	Yes	No	No	No	No	No	Immediately	Few hours	Mild	No	Nothing	No	No	Yes	2		No										No	No	No	No	No	No	No
56	49	male	Christianity	Hausa/Fulani	married	Businessman/Business woman		Yes		Yes	No	Yes	No	No	No	No	No	Within 2-3 days	2 days	Moderate		Took some drugs	No	Yes	No	2		Yes	7	No	No	No	No	No	No	Yes	5	No	No	No	No	No	Yes	No
57	30	male	Christianity	Hausa/Fulani	Single	Businessman/Business woman		Yes	2	No	Yes	No	No	No	No	No	No	Immediately	Few hours	Moderate		Took some drugs	No	Yes	No	2		No										No	No	No	No	No	No	No
58	38	male	Christianity	Hausa/Fulani	married	Businessman/Business woman		Yes		Yes	No	Yes	No	No	No	No	No	Within 2-3 days	1 day	Moderate		Nothing	No	No	Yes	2		No										No	No	No	No	No	No	No
59	47	male	Christianity	Hausa/Fulani	married	Businessman/Business woman		Yes	3	No	No	Yes	No	No	No	No	No	Immediately	Few hours	Mild		Nothing	No	No	Yes	2		No										No	No	No	No	No	No	No
60	31	female	Christianity	Hausa/Fulani	married	Businessman/Business woman		No														Nothing	No	No	Yes	2		No										No	No	No	No	No	No	No
61	58	male	Christianity	Hausa/Fulani	Divorced	Farmer		Yes		Yes	Yes	Yes	No	No	Yes	No	No	After 1 month	1 day	Severe	Yes	Took some drugs	No	Yes	No	2		No										No	No	No	No	No	No	No
62	45	male	Christianity	Hausa/Fulani	Widow	Businessman/Business woman		Yes		Yes	Yes	No	Yes	No	No	No	No	Within 2-3 days	Few hours	Mild		Nothing	No	No	Yes	2		No										No	No	No	No	No	No	No
63	60	female	Christianity	Yoruba	married	Self employed		Yes		Yes	Yes	Yes	No	No	No	No	No	Immediately	Few hours	Severe	Yes	Sought med attention	Yes	No	No	1		Yes		Yes	Yes	No	No	No	No	No	1	Yes	Yes	Yes	Yes	Yes	Yes	Yes
64	70	male	Christianity	Hausa/Fulani	married	Businessman/Business woman		No																				No										No	No	No	No	No	No	No
65	52	male	Christianity	Hausa/Fulani	married	Health worker		No																				No										No	No	No	No	No	No	No
66	23	female	Islam	Igbo	Single	Student		Yes		Yes	Yes	Yes	No	No	No	No	No	Within 2-3 days	1 day	Mild		Nothing	No	No	Yes	2		No										No	Yes	No	No	No	No	No
67	31	female	Christianity	Hausa/Fulani	married	Businessman/Business woman		No																				No										No	No	Yes	Yes	Yes	No	No
68	49	female	Christianity	Hausa/Fulani	married	Businessman/Business woman		No																				Yes	1	Yes	No	No	No	No	No	No	5	No	No	No	No	No	No	No
69	63	male	Christianity	Hausa/Fulani	married	Self employed		Yes		Yes	Yes	No	No	No	Yes	No	No	Within 2-3 days	Few hours	Moderate		Took some drugs	No	Yes	No	2		No										No	No	Yes	No	No	No	No
70	39	female	Christianity	Hausa/Fulani	Divorced	Businessman/Business woman		No																				No										No	No	No	No	No	No	No
71	50	male	Christianity	Hausa/Fulani	married	Health worker		Yes		Yes	Yes	Yes	No	No	No	No	No	Within 2-3 days	1 day	Moderate		Took some drugs	No	Yes	No	1		Yes	2	No	Yes	No	No	No	No	No	1	No	No	No	No	No	No	No
72	24	female	Christianity	Hausa/Fulani	married	Student		Yes		No	Yes	Yes	Yes	No	No	No	No	Within 2-3 days	2 days	Moderate		Took some drugs	No	Yes	No	2		No										Yes	Yes	No	No	No	No	No
73	46	female	Christianity	Hausa/Fulani	Widow	Businessman/Business woman		No																				No										No	No	No	No	No	No	No
74	56	male	Christianity	Hausa/Fulani	married	Businessman/Business woman		Yes		Yes	Yes	Yes	No	No	No	No	No	Within 2-3 days	Few hours	Severe	Yes	Sought med attention	Yes	No	No	1		Yes	1	Yes	No	No	No	No	No	No	1	Yes	Yes	Yes	Yes	No	No	No
75	44	female	Christianity	Hausa/Fulani	Divorced	Self employed		Yes		Yes	Yes	No	No	No	No	No	No	Immediately	Few hours	Mild		Took some drugs	No	Yes	No	2		No										Yes	No	No	No	No	No	No
76	32	female	Christianity	Hausa/Fulani	married	Health worker		No																				No										No	No	No	No	No	No	No
77	24	female	Christianity	Hausa/Fulani	Single	Student		Yes		Yes	Yes	Yes	No	No	No	No	No	After 1 week	2 days	Moderate		Took some drugs	No	Yes	No	2		No										No	Yes	No	No	No	No	No
78	60	male	Christianity	Hausa/Fulani	married	Self employed		Yes		No	No	Yes	Yes	No	Yes	No	No	Within 2-3 days	1 day	Severe	Yes	Sought med attention	Yes	No	No	1		Yes	1	Yes	No	No	No	No	No	No	5	No	No	No	No	No	No	No
79	42	female	Christianity	Hausa/Fulani	married	Businessman/Business woman		Yes		No	No	Yes	Yes	No	Yes	No	No	After 1 week	2 days	Severe	No	Took some drugs	No	Yes	No	2		Yes		No	Yes	Yes	No	No	No	No	5	No	No	No	No	No	No	No
80	33	female	Islam	Igbo	Single	Businessman/Business woman		No																				No										No	No	No	No	No	No	No
81	70	male	Christianity	Yoruba	married	Self employed		Yes		Yes	Yes	No	No	No	Yes	No	No	Within 2-3 days	1 day	Mild		Took some drugs	No	Yes	No	2		Yes	1	Yes	No	No	No	No	No	No	1	No	No	No	No	No	No	No
82	45	female	Christianity	Hausa/Fulani	married	Businessman/Business woman		No																				No										No	No	No	No	No	No	No
83	27	male	Christianity	Hausa/Fulani	married	Health worker		No																				No										No	No	No	No	No	No	No
84	47	female	Christianity	Hausa/Fulani	Widow	Businessman/Business woman		Yes		Yes	Yes	Yes	No	No	No	No	No	Immediately	Few hours	Mild		Nothing	No	No	Yes	2		No										Yes	No	No	No	No	No	No
85	25	female	Christianity	Hausa/Fulani	Single	Student		Yes		Yes	Yes	Yes	Yes	No	No	No	No	After 1 week	1 day	Moderate		Sought med attention	Yes	No	No	1		No										No	No	No	No	No	No	No
86	63	male	Christianity	Hausa/Fulani	married	Businessman/Business woman		No																				Yes	1	Yes	No	No	No	No	No	No	5	No	No	No	No	No	No	No
87	56	male	Christianity	Yoruba	married	Self employed		Yes		Yes	Yes	No	Yes	No	No	No	No	Immediately	Few hours	Moderate			No	Yes	Yes	2		Yes	2	No	Yes	No	No	No	No	No	4	Yes	No	No	No	No	No	No
88	21	female	Christianity	Hausa/Fulani	Single	Student		Yes		Yes	Yes	Yes	No	No	No	No	No	Immediately	Few minutes	Mild		Took some drugs	No	Yes	No	2		No										No	No	No	No	No	No	No
89	32	female	Christianity	Hausa/Fulani	married	Businessman/Business woman		Yes		No	No	Yes	Yes	No	No	No	No	Within 2-3 days	2 days	Severe	No	Took some drugs	No	Yes	No	2		Yes	6	No	No	No	No	No	Yes	No	4	No	No	No	No	No	No	No
90	43	male	Christianity	Hausa/Fulani	married	Farmer		No																				No										No	No	No	No	No	No	No
91	50	female	Christianity	Hausa/Fulani	married	Businessman/Business woman		Yes		Yes	No	Yes	No	No	No	No	No	Immediately	2 days	Moderate		Took some drugs	No	Yes	No	2		Yes	1	Yes	No	No	No	No	No	No	5	No	No	No	No	No	No	No
92	28	female	Christianity	Hausa/Fulani	Single	Student		No																				No										No	No	No	No	No	No	No
93	33	male	Christianity	Hausa/Fulani	Single	Farmer		Yes		Yes	No	Yes	No	No	No	No	No	Immediately	Few minutes	Mild		Nothing	No	No	Yes	1		No										No	No	No	No	No	Yes	No
94	37	male	Christianity	Hausa/Fulani	married	Health worker		Yes		Yes	No	Yes	No	No	No	No	No	Within 2-3 days	1 day	Mild		Nothing	No	No	Yes	2		No										No	No	No	No	No	No	No
95	30	male	Christianity	Hausa/Fulani	married	Businessman/Business woman		No																				No										No	No	No	No	No	No	No
96	42	male	Christianity	Hausa/Fulani	married	Businessman/Business woman		Yes	3	No	No	Yes	No	No	No	No	No	Within 2-3 days	1 day	Mild		Nothing	No	No	Yes	2		Yes	7	No	No	No	No	No	No	Yes	5	No	No	No	No	No	Yes	No
97	41	male	Christianity	Hausa/Fulani	married	Self employed		Yes	3	No	No	Yes	No	No	No	No	No	Within 2-3 days	Few hours	Mild		Nothing	No	No	Yes	2		Yes	2	No	Yes	No	No	No	No	No	5	No	No	No	No	No	No	No
98	32	male	Christianity	Hausa/Fulani	married	Self employed		Yes	3	No	No	Yes	No	No	No	No	No	Immediately	Few hours	Mild		Nothing	No	No	Yes	2		No										No	No	No	No	No	No	No
99	60	male	Christianity	Hausa/Fulani	married	Businessman/Business woman		Yes		Yes	No	Yes	No	No	No	No	No	Immediately	2 days	Mild		Took some drugs	No	Yes	No	1		Yes		Yes	Yes	No	No	No	No	No	5	No	Yes	Yes	Yes	Yes	No	No
100	27	male	Christianity	Hausa/Fulani	Single	Student		Yes		No	Yes	No	No	No	No	No	Yes	Within 2-3 days	2 days	Moderate		Nothing	No	No	Yes	2		No										No	No	No	No	No	No	No
101	29	male	Christianity	Hausa/Fulani	Single	Student		Yes		No	Yes	Yes	No	No	No	No	No	Within 2-3 days	Few hours	Mild		Took some drugs	No	Yes	No	2		No										No	No	No	No	No	No	No
102	29	male	Christianity	Hausa/Fulani	Single	Self employed		Yes		Yes	Yes	No	No	No	No	No	No	Immediately	Few hours	Severe	No	Sought med attention	Yes	No	No	1		No										Yes	Yes	No	No	No	No	No
103	47	female	Christianity	Hausa/Fulani	married	Businessman/Business woman		Yes		Yes	No	Yes	No	No	No	No	No	Immediately	Few hours	Mild		Took some drugs	No	Yes	No	2		No										No	No	No	No	No	No	No
104	26	female	Christianity	Hausa/Fulani	married	Businessman/Business woman		Yes	1	Yes	No	No	No	No	No	No	No	Within 2-3 days	Few minutes	Mild		Nothing	No	No	Yes	2		Yes	6	No	No	No	No	No	Yes	No	5	Yes	No	No	No	No	No	No
105	40	female	Christianity	Hausa/Fulani	married	Self employed		Yes		Yes	Yes	Yes	No	No	No	No	No	Within 2-3 days	1 day	Mild		Took some drugs	No	Yes	No	1		Yes	4	No	No	No	Yes	No	No	No	5	No	No	No	No	No	No	No
106	25	male	Christianity	Hausa/Fulani	Single	Student		No																				No										No	No	No	No	No	No	No
107	18	female	Christianity	Hausa/Fulani	Single	Student		Yes		Yes	No	No	Yes	No	No	No	No	Immediately	1 day	Mild		Nothing	No	No	Yes	2		No										No	No	No	No	No	No	No
108	36	male	Christianity	Hausa/Fulani	married	Businessman/Business woman		Yes		Yes	No	Yes	No	No	No	No	No	Within 2-3 days	1 day	Mild		Nothing	No	No	Yes	2		No										No	No	No	No	No	No	No
109	38	female	Christianity	Hausa/Fulani	married	Businessman/Business woman		Yes		Yes	No	Yes	No	No	No	No	No	Immediately	Few hours	Mild		Nothing	No	No	Yes	2		No										No	No	No	No	No	No	No
110	34	female	Christianity	Hausa/Fulani	married	Businessman/Business woman		Yes		Yes	Yes	Yes	No	No	No	No	No	Immediately	1 day	Moderate		Nothing	No	No	Yes	2		Yes	6	No	No	No	No	No	Yes	No	5	No	No	No	No	No	No	No
111	19	female	Christianity	Hausa/Fulani	Single	Businessman/Business woman		Yes	3	No	No	Yes	No	No	No	No	No	Within 2-3 days	Few minutes	Mild		Took some drugs	No	Yes	No	2		Yes	7	No	No	No	No	No	No	Yes	5	No	No	No	No	No	No	No
112	39	male	Christianity	Hausa/Fulani	married	Self employed		Yes	3	No	No	Yes	No	No	No	No	No	Immediately	Few hours	Mild		Nothing	No	No	Yes	2		No										No	No	No	No	No	No	No
113	46	male	Christianity	Hausa/Fulani	married	Businessman/Business woman		Yes		Yes	No	Yes	No	No	No	No	No	Immediately	Few hours	Moderate		Nothing	No	No	Yes	2		Yes	4	No	No	No	Yes	No	No	No	5	No	No	No	No	No	Yes	No
114	25	female	Christianity	Hausa/Fulani	married	Businessman/Business woman		Yes		Yes	Yes	No	No	No	No	No	No	Within 2-3 days	Few minutes	Mild		Took some drugs	No	Yes	No	2		Yes	7	No	No	No	No	No	No	Yes	5	No	No	No	No	No	No	No
115	30	male	Christianity	Hausa/Fulani	married	Health worker		Yes	3	No	No	Yes	No	No	No	No	No	Immediately	Few minutes	Mild		Nothing	No	No	Yes	1		No										No	No	No	No	No	No	No
116	52	female	Christianity	Hausa/Fulani	married	Businessman/Business woman		Yes		Yes	No	Yes	No	No	No	No	No	Within 2-3 days	Few hours	Mild		Took some drugs	No	Yes	No	1		Yes		Yes	Yes	No	No	No	No	No	5	No	Yes	No	No	No	No	No
117	41	male	Christianity	Hausa/Fulani	married	Self employed		Yes	3	No	No	Yes	No	No	No	No	No	Immediately	Few hours	Mild		Nothing	No	No	Yes	2		Yes	7	No	No	No	No	No	No	Yes	5	No	No	No	No	No	Yes	No
118	47	male	Christianity	Hausa/Fulani	married	Self employed		Yes		No	Yes	Yes	No	No	No	No	No	Immediately	Few hours	Mild		Nothing	No	No	Yes	2		Yes		Yes	Yes	No	No	No	No	No	5	Yes	Yes	No	No	No	No	No
119	63	male	Christianity	Hausa/Fulani	married	Self employed		Yes		Yes	No	Yes	No	No	No	No	No	Immediately	Few hours	Moderate		Took some drugs	No	Yes	No	1		Yes		Yes	Yes	No	Yes	No	No	No	5	No	Yes	No	No	No	Yes	No
120	30	male	Christianity	Hausa/Fulani	Single	Businessman/Business woman		Yes		No	No	Yes	Yes	No	No	No	No	Within 2-3 days	2 days	Severe		Sought med attention	Yes	No	No	1		Yes	7	No	No	No	No	No	No	Yes	5	No	Yes	No	No	No	No	No
121	45	male	Christianity	Hausa/Fulani	married	Health worker		Yes		Yes	No	Yes	No	No	No	No	No	Immediately	Few hours	Mild		Took some drugs	No	Yes	No	2		No										No	No	No	No	No	No	No
122	30	male	Christianity	Hausa/Fulani	married	Businessman/Business woman		Yes	3	No	No	Yes	No	No	No	No	No	Immediately	Few hours	Mild		Nothing	No	No	Yes	2		No										No	No	No	No	No	No	No
123	29	female	Christianity	Hausa/Fulani	married	Health worker		Yes		Yes	No	Yes	No	No	No	No	No	Within 2-3 days	Few hours	Mild		Took some drugs	No	Yes	No	1		Yes	7	No	No	No	No	No	No	Yes	5	No	Yes	No	No	No	No	No
124	34	male	Christianity	Hausa/Fulani	married	Health worker		Yes		Yes	Yes	Yes	No	No	No	No	No	Immediately	1 day	Mild		Sought med attention	Yes	No	No	1		No										No	No	No	No	No	No	No
125	32	female	Christianity	Hausa/Fulani	married	Businessman/Business woman		Yes	3	No	No	Yes	No	No	No	No	No	Immediately	Few hours	Mild		Nothing	No	No	Yes	2		No										No	No	No	No	No	No	No
126	24	female	Christianity	Hausa/Fulani	Single	Student		Yes		No	Yes	Yes	No	No	No	No	No	Immediately	1 day	Mild		Took some drugs	No	Yes	No	1		No										No	No	No	No	No	No	No
127	28	male	Christianity	Hausa/Fulani	Single	Student		Yes	2	No	Yes	No	No	No	No	No	No	Within 2-3 days	Few minutes	Moderate		Took some drugs	No	Yes	No	2		No										No	Yes	No	No	No	No	No
128	62	male	Christianity	Hausa/Fulani	married	Self employed		Yes		Yes	No	Yes	Yes	No	No	No	No	Within 2-3 days	1 day	Mild			Yes	Yes	No	1		Yes		Yes	No	No	Yes	No	No	No	5	No	Yes	No	No	No	No	No
129	38	male	Christianity	Hausa/Fulani	married	Self employed		Yes		No	Yes	Yes	No	No	No	No	Yes	Within 2-3 days	Few hours	Moderate		Nothing	No	No	Yes	1		Yes	7	No	No	No	No	No	No	Yes	5	No	No	No	No	No	Yes	No
130	46	female	Christianity	Hausa/Fulani	Widow	Businessman/Business woman		Yes		Yes	Yes	Yes	No	No	No	No	No	Within 2-3 days	Few hours	Mild		Took some drugs	No	Yes	No	2		Yes	2	No	Yes	No	No	No	No	No	5	No	No	No	No	No	No	No
131	21	male	Christianity	Hausa/Fulani	Single	Student		Yes		Yes	Yes	Yes	No	No	No	No	No	Immediately	Few minutes	Mild		Nothing	No	No	Yes	2		No										No	No	No	No	No	No	No
132	51	male	Christianity	Yoruba	married	Health worker		Yes		No	No	Yes	Yes	No	Yes	No	No	After 1 week	Others	Severe	Yes	Took some drugs	No	Yes	No	1		No										No	No	No	No	No	No	No
133	40	female	Christianity	Hausa/Fulani	married	Businessman/Business woman		Yes		Yes	No	Yes	Yes	No	No	No	No	After 1 week	Few hours	Severe	No	Sought med attention	Yes	No	No	1		Yes		Yes	No	Yes	No	No	No	No	2	No	No	No	No	No	No	No
134	30	female	Christianity	Hausa/Fulani	married	Businessman/Business woman		No																				No										No	No	No	No	No	No	No
135	29	male	Christianity	Hausa/Fulani	married	Student		No													No							No										No	No	No	No	No	No	No
136	51	male	Christianity	Hausa/Fulani	married	Businessman/Business woman		Yes		Yes	Yes	Yes	Yes	No	Yes	No	No	Within 2-3 days	Few hours	Severe	No	Took some drugs	No	Yes	No	1		Yes	3	No	No	Yes	No	No	No	No	5	Yes	Yes	No	No	No	No	No
137	25	male	Christianity	Hausa/Fulani	married	Self employed		Yes		Yes	No	Yes	Yes	No	No	No	No	After 1 month	2 days	Moderate		Took some drugs	No	Yes	No	1		No										No	No	No	No	No	No	No
138	60	male	Christianity	Hausa/Fulani	married	Self employed		Yes		Yes	Yes	Yes	No	No	No	No	No	After 1 month	2 days	Severe	No	Sought med attention	Yes	No	No	2		Yes		No	Yes	No	Yes	No	No	No	5	No	No	No	No	No	No	No
139	27	female	Christianity	Hausa/Fulani	Divorced	Businessman/Business woman		No																				No										No	No	No	No	No	No	No
140	68	male	Christianity	Hausa/Fulani	married	Businessman/Business woman		Yes		Yes	Yes	No	Yes	No	No	No	No	Within 2-3 days	Few hours	Mild		Took some drugs	No	Yes	No	2		No										No	Yes	Yes	Yes	Yes	Yes	No
141	40	male	Christianity	Hausa/Fulani	married	Self employed		No																		2		No										No	No	No	No	No	No	No
142	29	female	Christianity	Hausa/Fulani	married	Businessman/Business woman		Yes		Yes	Yes	Yes	No	No	No	No	No	Within 2-3 days	Few hours	Mild		Took some drugs	No	Yes	No	2		No										No	No	No	No	No	No	No
143	25	male	Christianity	Hausa/Fulani	Single	Student		No																				No										No	No	No	No	No	No	No
144	50	male	Christianity	Hausa/Fulani	married	Self employed		Yes		Yes	Yes	Yes	No	No	No	No	No	Within 2-3 days	1 day	Mild		Took some drugs	No	Yes	No	1		Yes	1	Yes	No	No	No	No	No	No	5	No	No	No	No	No	No	No
145	26	female	Christianity	Hausa/Fulani	married	Student		No																				No										No	No	No	No	No	No	No
146	60	female	Christianity	Hausa/Fulani	married	Businessman/Business woman		Yes		Yes	Yes	Yes	No	No	No	No	No	Within 2-3 days	1 day	Mild		Took some drugs	No	Yes	No	2		Yes		Yes	Yes	No	No	No	No	No	5	No	No	No	No	No	No	No
147	33	female	Islam	Igbo	Single	Student		Yes		No	No	Yes	Yes	No	No	No	No	Immediately	Few hours	Mild		Nothing	No	No	Yes	2		No										No	No	No	No	No	No	No
148	40	male	Christianity	Hausa/Fulani	married	Businessman/Business woman		Yes		Yes	No	Yes	No	No	No	No	No	Immediately	Few hours	Mild		Nothing	No	No	Yes	2		No										No	No	No	No	No	No	No
149	28	female	Christianity	Hausa/Fulani	married	Health worker		Yes		No	No	Yes	Yes	No	No	No	No	Immediately	Few hours	Mild		Nothing	No	No	Yes	2		No										No	No	No	No	No	No	No
150	59	male	Christianity	Hausa/Fulani	married	Self employed		Yes		Yes	Yes	Yes	No	No	No	No	Yes	Within 2-3 days	1 day	Moderate			Yes	Yes	No	1		Yes	1	Yes	No	No	No	No	No	No	5	No	Yes	No	No	No	Yes	No
151	60	male	Christianity	Hausa/Fulani	married	Self employed		Yes	3	No	No	Yes	No	No	No	No	No	Within 2-3 days	1 day	Moderate		Nothing	No	No	Yes	1		Yes	1	Yes	No	No	No	No	No	No	5	No	Yes	No	No	No	No	No
152	28	female	Christianity	Hausa/Fulani	married	Businessman/Business woman		Yes		Yes	No	Yes	No	No	No	No	Yes	Within 2-3 days	2 days	Mild		Took some drugs	No	Yes	No	2		No										No	No	No	No	No	No	No
153	49	male	Islam	Igbo	married	Self employed		Yes		No	Yes	Yes	No	No	No	No	Yes	Within 2-3 days	1 day	Mild		Took some drugs	No	Yes	No	2		No										No	No	No	No	No	No	No
154	27	male	Christianity	Hausa/Fulani	Single	Businessman/Business woman		No																				No										No	No	No	No	No	No	No
155	24	female	Christianity	Hausa/Fulani	Single	Student		Yes		No	Yes	Yes	No	No	No	No	No	Immediately	1 day	Mild		Nothing	No	No	Yes	2		No										No	No	No	No	No	No	No
156	52	female	Christianity	Hausa/Fulani	married	Businessman/Business woman		Yes		No	Yes	Yes	No	No	No	No	No	Immediately	Few hours	Moderate		Took some drugs	No	Yes	No	2		Yes		Yes	Yes	No	No	No	No	No	5	No	No	No	No	No	No	No
157	35	male	Christianity	Hausa/Fulani	married	Health worker		Yes		No	Yes	Yes	No	No	No	No	No	Within 2-3 days	1 day	Mild		Nothing	No	No	Yes	2		No										No	No	No	No	No	No	No
158	39	male	Christianity	Hausa/Fulani	married	Businessman/Business woman		Yes	3	No	No	Yes	No	No	No	No	No	Immediately	2 days	Mild		Nothing	No	No	Yes	2		No										No	No	No	No	No	No	No
159	37	male	Christianity	Hausa/Fulani	married	Self employed		Yes	3	No	No	Yes	No	No	No	No	No	Immediately	Few hours	Mild		Nothing	No	No	Yes	2		No										No	No	No	No	No	No	No
160	30	male	Christianity	Hausa/Fulani	married	Self employed		Yes		No	Yes	Yes	No	No	No	No	No	Within 2-3 days	1 day	Mild		Nothing	No	No	Yes	2		No										No	No	No	No	No	No	No
161	32	male	Christianity	Hausa/Fulani	married	Self employed		Yes	3	No	No	Yes	No	No	No	No	No	Immediately	Few hours	Mild		Nothing	No	No	Yes	2		No										No	No	No	No	No	No	No
162	38	female	Christianity	Hausa/Fulani	married	Health worker		Yes		No	Yes	Yes	No	No	No	No	No	Within 2-3 days	1 day	Mild		Nothing	No	No	Yes	2		No										No	No	No	No	No	No	No
163	40	male	Christianity	Hausa/Fulani	married	Health worker		Yes		No	Yes	Yes	No	No	No	No	No	Within 2-3 days	1 day	Mild		Nothing	No	No	Yes	2		No										No	No	No	No	No	No	No
164	34	female	Christianity	Hausa/Fulani	married	Self employed		Yes		Yes	Yes	Yes	No	No	No	No	No	Within 2-3 days	2 days	Mild		Nothing	No	No	Yes	2		No										No	No	No	No	No	No	No
165	46	male	Christianity	Hausa/Fulani	married	Self employed		Yes	4	No	No	No	Yes	No	No	No	No	Immediately	1 day	Mild		Nothing	No	No	Yes	2		No										No	No	No	No	No	No	No
166	52	male	Christianity	Hausa/Fulani	married	Businessman/Business woman		Yes	2	No	Yes	No	No	No	No	No	No	Within 2-3 days	Few hours	Mild		Nothing	No	No	Yes	2		No										No	No	No	No	No	Yes	No
167	34	male	Christianity	Hausa/Fulani	married	Health worker		No																				No										No	No	No	No	No	Yes	No
168	33	male	Christianity	Hausa/Fulani	married	Health worker		Yes	3	No	No	Yes	No	No	No	No	No	Immediately	2 days	Mild		Nothing	No	No	Yes	2		No										No	No	No	No	No	No	No
169	27	female	Christianity	Hausa/Fulani	married	Health worker		Yes	2	No	Yes	No	No	No	No	No	No	Immediately	2 days	Severe	No	Nothing	No	No	Yes	1		No										No	No	No	No	No	No	No
170	42	male	Christianity	Hausa/Fulani	married	Self employed		Yes		Yes	Yes	Yes	No	No	No	No	No	Immediately	1 day	Mild		Nothing	No	No	Yes	2		No										No	No	No	No	No	No	No
171	38	female	Christianity	Hausa/Fulani	married	Health worker		Yes	1	Yes	No	No	No	No	No	No	No	Immediately	2 days	Mild		Nothing	No	No	Yes	2		No										No	No	No	No	No	No	No
172	28	female	Islam	Yoruba	married	Self employed		Yes		Yes	No	Yes	Yes	No	No	No	No	Immediately	2 days	Severe	No	Nothing	No	No	Yes	2		No										No	No	No	No	No	No	No
173	40	male	Christianity	Hausa/Fulani	married	Health worker		Yes		Yes	Yes	Yes	No	No	No	No	No	Immediately	1 day	Mild	No	Took some drugs	No	Yes	No	2		No										No	No	No	No	No	No	No
174	26	male	Christianity	Hausa/Fulani	married	Student		Yes		No	No	Yes	Yes	No	No	No	No	Immediately	2 days	Mild		Nothing	No	No	Yes	2		No										No	No	No	No	No	No	No
175	45	male	Islam	Igbo	married	Businessman/Business woman		Yes		Yes	Yes	Yes	No	No	No	No	No	Within 2-3 days	1 day	Mild	No	Nothing	No	No	Yes	2		No										No	No	No	No	No	No	No
176	48	female	Christianity	Hausa/Fulani	married	Businessman/Business woman		Yes		Yes	Yes	Yes	No	No	No	No	No	Within 2-3 days	1 day	Mild		Nothing	No	No	Yes	2		No										No	No	No	No	No	No	No
176	35	female	Christianity	Hausa/Fulani	married	Health worker		Yes		No	No	Yes	Yes	No	No	No	No	Immediately	Few hours	Mild		Took some drugs	No	Yes	No	2		No										No	No	No	No	No	No	No
177	50	male	Islam	Yoruba	married	Businessman/Business woman		No														Nothing	No	No	Yes	2		No										No	No	No	No	No	No	No
178	24	female	Christianity	Hausa/Fulani	Single	Student		Yes		No	No	Yes	Yes	No	No	No	No	Immediately	Few minutes	Mild		Nothing	No	No	Yes	2		No										No	No	No	No	No	No	No
179	20	female	Christianity	Hausa/Fulani	Single	Student		Yes		Yes	Yes	Yes	No	No	No	No	No	Immediately	1 day	Mild		Nothing	No	No	Yes	2		No										No	No	No	No	No	No	No
180	43	female	Islam	Igbo	married	Businessman/Business woman		Yes		No	No	Yes	Yes	No	No	No	No	Immediately	Few hours	Mild		Nothing	No	No	Yes	2		No										No	No	No	No	No	No	No
181	37	male	Christianity	Hausa/Fulani	married	Self employed		Yes		Yes	Yes	Yes	Yes	No	No	No	No	Immediately	2 days	Mild		Took some drugs	No	Yes	No	2		No										No	No	No	No	No	No	No
182	60	male	Christianity	Hausa/Fulani	married	Self employed		Yes		Yes	Yes	Yes	No	No	No	No	No	Immediately	2 days	Mild		Took some drugs	No	Yes	No	2		Yes	2	No	Yes	No	No	No	No	No	5	No	No	No	No	No	No	No
183	52	male	Christianity	Hausa/Fulani	married	Self employed		No														Nothing	No	No	Yes	2		No										No	No	No	No	No	No	No
184	32	male	Christianity	Hausa/Fulani	married	Businessman/Business woman		Yes		Yes	Yes	Yes	No	No	No	No	No	Within 2-3 days	1 day	Mild		Nothing	No	No	Yes	2		No										No	No	No	No	No	No	No
185	51	male	Christianity	Hausa/Fulani	married	Businessman/Business woman		Yes		No	No	Yes	Yes	No	No	No	No	Immediately	Few minutes	Mild		Nothing	No	No	Yes	2		No										No	No	No	No	No	No	No
186	40	female	Christianity	Hausa/Fulani	married	Businessman/Business woman		No														Nothing	No	No	Yes	2		No										No	No	No	No	No	No	No
187	33	male	Christianity	Hausa/Fulani	married	Businessman/Business woman		Yes		No	No	Yes	Yes	No	No	No	No	Immediately	1 day	Mild		Nothing	No	No	Yes	2		No										No	No	No	No	No	No	No
188	23	female	Christianity	Hausa/Fulani	Single	Student		Yes		Yes	Yes	Yes	No	No	No	No	No	Immediately	2 days	Mild		Took some drugs	No	Yes	No	2		No										No	No	No	No	No	No	No
189	40	male	Christianity	Hausa/Fulani	married	Businessman/Business woman		Yes		Yes	Yes	Yes	Yes	No	No	No	No	Immediately	1 day	Mild		Took some drugs	No	Yes	No	2		No										No	No	No	No	No	No	No
190	21	female	Christianity	Igbo	Single	Student		Yes		Yes	Yes	Yes	No	Yes	No	No	No	After 1 week	1 day	Moderate		Took some drugs	No	Yes	No	2		No										No	No	No	No	No	No	No
191	48	male	Christianity	Hausa/Fulani	married	Businessman/Business woman		Yes		Yes	Yes	Yes	No	No	No	No	No	Within 2-3 days	2 days	Severe	No	Took some drugs	No	Yes	No	1		No										No	No	No	No	No		No
192	60	male	Christianity	Hausa/Fulani	married	Self employed		Yes		Yes	Yes	Yes	No	No	Yes	No	No	Within 2-3 days	1 day	Moderate		Took some drugs	No	Yes	No	1		Yes	1	Yes	No	No	No	No	No	No	1	No	No	No	No	No	No	No
193	32	female	Christianity	Hausa/Fulani	Widow	Health worker		No																				No										No	No	No	No	No	No	No
194	20	female	Christianity	Yoruba	Single	Student		Yes		Yes	Yes	Yes	No	No	No	No	No	Within 2-3 days	Few hours	Severe	No	Took some drugs	No	Yes	No	2		No										No	No	No	No	No	No	No
195	31	male	Christianity	Hausa/Fulani	married	Businessman/Business woman		No																				No										No	No	No	No	No	No	No
196	56	male	Christianity	Hausa/Fulani	married	Businessman/Business woman		Yes		Yes	Yes	Yes	No	No	No	No	No	After 1 week	1 day	Severe	No	Took some drugs	No	Yes	No	1		No										No	No	No	No	No	No	No
197	37	male	Christianity	Hausa/Fulani	married	Farmer		Yes		Yes	Yes	No	No	No	No	No	No	Immediately	Few minutes	Severe	No	Took some drugs	No	Yes	No	2		No										No	No	No	No	No	No	No
198	70	male	Christianity	Hausa/Fulani	married	Farmer		No													Yes	Sought med attention	Yes	No	No	1		No										No	No	No	No	No	No	No
199	57	female	Christianity	Hausa/Fulani	married	Businessman/Business woman		Yes		Yes	Yes	Yes	Yes	No	No	No	No	Within 2-3 days	1 day	Moderate		Took some drugs	No	Yes	No	2		No										Yes	Yes	No	No	No	No	No
200	25	male	Christianity	Hausa/Fulani	married	Student		No																				No										No	No	No	No	No	No	No
201	23	male	Christianity	Hausa/Fulani	Single	Businessman/Business woman		Yes		Yes	Yes	Yes	No	No	No	No	No	Immediately	1 day	Mild		Took some drugs	No	Yes	No	2		No										No	No	No	No	No	No	No
202	46	female	Islam	Igbo	married	Businessman/Business woman		Yes		Yes	No	Yes	No	No	No	No	No	Immediately	Few hours	Mild		Nothing	No	No	Yes	2		Yes	6	No	No	No	No	No	Yes	No	5	No	No	No	No	No	No	Yes
203	26	male	Christianity	Hausa/Fulani	Single	Student		No													No	Nothing	No	No	Yes	2		No										No	No	No	No	No	No	No
204	31	male	Christianity	Hausa/Fulani	married	Businessman/Business woman		Yes		No	No	Yes	Yes	No	No	No	No	Immediately	Few minutes	Mild		Nothing	No	No	Yes	2		No										No	No	No	No	No	No	No
205	35	female	Christianity	Hausa/Fulani	married	Self employed		Yes		Yes	Yes	Yes	No	No	No	No	No	Immediately	1 day	Mild		Took some drugs	No	Yes	No	2		No										No	No	No	No	No	No	No
206	41	male	Christianity	Hausa/Fulani	married	Businessman/Business woman		No													No	Nothing	No	No	Yes	2		No										No	No	No	No	No	No	No
207	36	female	Christianity	Hausa/Fulani	married	Self employed		No													No	Nothing	No	No	Yes	2		No										No	No	No	No	No	No	No
208	30	male	Christianity	Hausa/Fulani	married	Health worker		Yes		No	No	Yes	Yes	No	No	No	No	Immediately	2 days	Mild		Nothing	No	No	Yes	2		No										No	No	No	No	No	No	No
209	24	male	Christianity	Hausa/Fulani	Single	Student		Yes		No	No	Yes	Yes	No	No	No	No	Immediately	Few minutes	Mild		Nothing	No	No	Yes	2		No										No	No	No	No	No	No	No
210	50	male	Christianity	Hausa/Fulani	married	Self employed		Yes		Yes	Yes	Yes	No	No	No	No	No	Immediately	2 days	Mild		Took some drugs	No	Yes	No	2		Yes	1	Yes	No	No	No	No	No	No	5	No	No	No	No	No	No	No
211	43	male	Christianity	Hausa/Fulani	married	Health worker		Yes		No	No	Yes	Yes	No	No	No	No	Immediately	1 day	Mild		Nothing	No	No	Yes	2		Yes	1	Yes	No	No	No	No	No	No	5	No	No	No	No	No	No	No
212	35	female	Christianity	Hausa/Fulani	married	Businessman/Business woman		Yes		Yes	Yes	Yes	No	No	No	No	No	Immediately	1 day	Mild		Nothing	No	No	Yes	2		No										No	No	No	No	No	No	No
213	25	male	Christianity	Hausa/Fulani	Single	Student		No													No	Nothing	No	No	Yes	2		No										No	No	No	No	No	No	No
214	45	male	Christianity	Hausa/Fulani	married	Businessman/Business woman		Yes	3	No	No	Yes	No	No	No	No	No	Immediately	1 day	Mild		Nothing	No	No	Yes	2		No										No	No	No	No	No	No	No
215	43	female	Islam	Igbo	married	Businessman/Business woman		Yes		No	No	Yes	Yes	No	No	No	No	Immediately	1 day	Mild		Nothing	No	No	Yes	2		No										No	No	No	No	No	No	No
216	41	male	Christianity	Hausa/Fulani	married	Self employed		Yes		Yes	Yes	Yes	No	No	No	No	No	Within 2-3 days	2 days	Mild		Took some drugs	No	Yes	No	2		No										No	No	No	No	No	No	No
217	31	male	Christianity	Hausa/Fulani	married	Businessman/Business woman		Yes		No	No	Yes	Yes	No	No	No	No	Immediately	2 days	Mild		Nothing	No	No	Yes	2		No										No	No	No	No	No	Yes	No
218	32	male	Christianity	Hausa/Fulani	married	Health worker		Yes		Yes	Yes	Yes	No	No	No	No	No	Immediately	Few minutes	Mild		Took some drugs	No	Yes	No	2		No										No	No	No	No	No	No	No
219	51	male	Christianity	Hausa/Fulani	married	Businessman/Business woman		Yes		Yes	Yes	Yes	No	No	No	No	No	Immediately	1 day	Mild		Took some drugs	No	Yes	No	2		No										No	No	No	No	No	No	No
220	23	female	Christianity	Hausa/Fulani	Single	Student		No													No	Nothing	No	No	Yes	2		No										No	No	No	No	No	No	No
221	23	male	Christianity	Hausa/Fulani	married	Self employed		Yes		No	No	Yes	Yes	No	No	No	No	Immediately	Few hours	Mild		Nothing	No	No	Yes	2		No										No	No	No	Yes	No	No	No
222	46	female	Christianity	Hausa/Fulani	married	Self employed		Yes		No	Yes	Yes	Yes	No	No	No	No	Immediately	1 day	Mild		Nothing	No	No	Yes	2		Yes		Yes	Yes	No	No	No	No	No	5	No	No	No	No	No	No	No
223	50	male	Christianity	Hausa/Fulani	married	Businessman/Business woman		Yes		Yes	Yes	No	No	No	No	No	No	Within 2-3 days	1 day	Mild		Took some drugs	No	Yes	No	2		Yes	1	Yes	No	No	No	No	No	No	5	No	Yes	No	No	No	Yes	No
224	42	male	Christianity	Hausa/Fulani	married	Businessman/Business woman		Yes		Yes	No	Yes	No	No	No	No	No	Immediately	2 days	Mild		Nothing	No	No	Yes	2		No										No	No	No	No	No	No	No
225	45	male	Christianity	Hausa/Fulani	married	Health worker		Yes	3	No	No	Yes	No	No	No	No	No	Immediately	Few hours	Mild		Nothing	No	No	Yes	2		No										No	No	No	No	No	No	No
226	35	male	Christianity	Hausa/Fulani	married	Health worker		Yes		No	Yes	Yes	No	No	No	No	No	Within 2-3 days	1 day	Mild		Nothing	No	No	Yes	2		No										No	No	No	No	No	No	No
227	27	male	Christianity	Hausa/Fulani	Single	Student		Yes		No	No	Yes	Yes	No	No	No	No	Immediately	Few hours	Mild		Nothing	No	No	Yes	2		No										No	No	No	No	No	No	No
228	43	female	Christianity	Hausa/Fulani	Divorced	Businessman/Business woman		Yes		No	Yes	Yes	No	No	No	No	No	Within 2-3 days	1 day	Mild		Nothing	No	No	Yes	2		Yes	1	Yes	No	No	No	No	No	No	5	No	No	No	No	No	No	No
229	24	female	Christianity	Hausa/Fulani	Single	Student		No																				Yes	7	No	No	No	No	No	No	Yes	5	No	No	No	No	No	No	No
230	29	male	Christianity	Hausa/Fulani	Single	Student		Yes	3	No	No	Yes	No	No	No	No	No	Within 2-3 days	Few hours	Mild		Nothing	No	No	Yes	2		No										No	No	No	No	No	No	No
216	41	1	2	1	1	3		1	1 2 3	1	1	1	0	0	0	0	0	2	4	1		2	0	1	0	2		2										2	2	2	2	2	2	2
217	31	1	2	1	1	2		1	3 4	0	0	1	1	0	0	0	0	1	4	1		3	0	0	1	2		2										2	2	2	2	2	1	2
218	32	1	2	1	1	1		1	1 2 3	1	1	1	0	0	0	0	0	1	1	1		2	0	1	0	2		2										2	2	2	2	2	2	2
219	51	1	2	1	1	2		1	1 2 3	1	1	1	0	0	0	0	0	1	3	1		2	0	1	0	2		2										2	2	2	2	2	2	2
220	23	2	2	1	4	5		2													2	3	0	0	1	2		2										2	2	2	2	2	2	2
215	43	2	1	2	1	2		1	3 4	0	0	1	1	0	0	0	0	1	3	1		3	0	0	1	2		2										2	2	2	2	2	2	2
221	23		2	1	1	3		1	3 4	0	0	1	1	0	0	0	0	1	2	1		3	0	0	1	2		2										2	2	2	1	2	2	2
222	46	2	2	1	1	3		1	3 4 2	0	1	1	1	0	0	0	0	1	3	1		3	0	0	1	2		1	1 2	1	1	0	0	0	0	0	5	2	2	2	2	2	2	2
223	50	1	2	1	1	2		1	1 2	1	1	0	0	0	0	0	0	2	3	1		2	0	1	0	2		1	1	1	0	0	0	0	0	0	5	2	1	2	2	2	1	2
224	42	1	2	1	1	2		1	1 3	1	0	1	0	0	0	0	0	1	4	1		3	0	0	1	2		2										2	2	2	2	2	2	2
225	45	1	2	1	1	1		1	3	0	0	1	0	0	0	0	0	1	2	1		3	0	0	1	2		2										2	2	2	2	2	2	2
226	35	1	2	1	1	1		1	3 2	0	1	1	0	0	0	0	0	2	3	1		3	0	0	1	2		2										2	2	2	2	2	2	2
227	27	1	2	1	4	5		1	3 4	0	0	1	1	0	0	0	0	1	2	1		3	0	0	1	2		2										2	2	2	2	2	2	2
228	43	2	2	1	2	2		1	3 2	0	1	1	0	0	0	0	0	2	3	1		3	0	0	1	2		1	1	1	0	0	0	0	0	0	5	2	2	2	2	2	2	2
229	24	2	2	1	4	5		2																				1	7	0	0	0	0	0	0	1	5	2	2	2	2	2	2	2
230	29	1	2	1	4	5		1	3	0	0	1	0	0	0	0	0	2	2	1		3	0	0	1	2		2										2	2	2	2	2	2	2
231	46	1	2	1	1	1		1	2 3	0	1	1	0	0	0	0	0	2	3	1		3	0	0	1	2		2										2	2	2	2	2	2	2
232	35	1	1	2	1	1		1	3	0	0	1	0	0	0	0	0	2	3	1		3	0	0	1	2		2										2	2	2	2	2	2	1
233	39	1	2	1	1	1		1	1 2 8 4	1	1	0	1	0	0	0	1	1	3	2		3	0	0	1	2		1	7	0	0	0	0	0	0	1	5	2	1	2	2	2	2	2
235	46	1	2	1	1	1		1	1 4	1	0	0	1	0	0	0	0	1	2	2		2	0	1	0	2		2										1	2	2	2	2	2	2
236	62	1	2	1	1	1		1	1 2 3	1	1	1	0	0	0	0	0	1	3	1		2	0	1	0	2		1	1	1	0	0	0	0	0	0	5	2	2	2	2	2	2	2
237	31	1	2	1	1	3		1	1	1	0	0	0	0	0	0	0	1	3	3		3	0	0	1	2		2										2	1	2	2	2	2	2
238	28	1	2	1	4	1		1	3	0	0	1	0	0	0	0	0	1	2	1		3	0	0	1	2		2										2	2	2	2	2	2	2
239	26	1	1	2	4	1		1	3	0	0	1	0	0	0	0	0	1	3	1		3	0	0	1	2		2										2	2	2	2	2	2	1
240	28	1	2	1	1	3		1	3	0	0	1	0	0	0	0	0	1	4	1		2	0	1	0	2		2										2	2	2	2	2	2	2
241	58	2	2	1	1	3		2														3	0	0	1	2		2										2	2	2	2	2	2	2
242	34	2	2	1	1	1		1	1 2 3	1	1	1	0	0	0	0	0	1	3	1		2	0	1	0	2		2										2	2	2	2	2	2	2
243	29	2	2	1	1	5		1	3 4	0	0	1	1	0	0	0	0	1	3	1		3	0	0	1	2		2										2	2	2	2	2	2	2
244	31	1	2	1	1	3		2														3	0	0	1	2		2										2	1	2	2	2	2	2
245	56	1	2	1	1	3		1	1 2 3	1	1	1	0	0	0	0	0	1	4	1		2	0	1	0	2		1	2	0	1	0	0	0	0	0	5	2	2	2	2	2	2	2
246	30	1	2	1	1	5		1	2	0	1	0	0	0	0	0	0	1	3	1		2	0	1	0	2		2										2	2	2	2	2	2	2
247	26	2	2	1	1	1		1	3 4	0	0	1	1	0	0	0	0	1	3	1		3	0	0	1	2		2										2	2	2	2	2	2	2
248	43	2	1	3	1	1		1	1 2 3	1	1	1	0	0	0	0	0	1	4	1		2	0	1	0	2		2										2	2	2	2	2	2	2
249	42	2	2	1	1	3		1	3 4	0	0	1	1	0	0	0	0	1	4	1		3	0	0	1	2		2										2	2	2	2	2	2	2
250	31	1	2	1	1	3		2													2	3	0	0	1	2		2										2	2	2	2	2	2	2
234	37	1	2	1	1	2		2																				1	1 7	1	0	0	0	0	0	1	5	2	2	2	2	2	1	2
251	53	1	2	1	1	1		2																				1	1	1	0	0	0	0	0	0	5	2	2	2	2	2	2	2
253	37	1	1	3	1	1		1	2	0	1	0	0	0	0	0	0	2	2	1		2	0	1	0	2		2										2	2	2	2	2	2	2
254	37	2	2	1	1	1		1	3 2	0	1	1	0	0	0	0	0	2	2	1		3	0	0	1	2		2										2	2	2	2	2	2	2
255	52	2	2	1	1	3		1	2 3	0	1	1	0	0	0	0	0	1	3	1		2	0	1	0	2		1	1 2	1	1	0	0	0	0	0	5	2	1	2	2	2	2	2
256	48	1	2	1	1	3		1	3 2	0	1	1	0	0	0	0	0	1	2	2		2	0	1	0	2		1	2	0	1	0	0	0	0	0	5	2	2	2	2	2	2	2
257		1	2	1	1	2		1	3	0	0	1	0	0	0	0	0	2	3	1		3	0	0	1	2		1	7	0	0	0	0	0	0	1	5	1	2	2	2	2	2	2
258	40	1	1	2	1	1		1	2 3	0	1	1	0	0	0	0	0	2	2	1		3	0	0	1	2		2										2	2	2	2	2	2	2
259	26	1	1	3	4	5		1	2	0	1	0	0	0	0	0	0	2	2	1		2	0	1	0	2		2										2	2	2	2	2	2	2
260	27	1	2	1	4	5		1	4 3	0	0	1	1	0	0	0	0	2	3	1		3	0	0	1	2		2										2	2	2	2	2	2	2
252	23	1	2	1	4	5		2														3	0	0	1	2		2										2	2	2	2	2	2	2
